# Supplementary material for: Longitudinal Assessment of Multimorbidity Medication Patterns among Smokers in the COPDGene Cohort
Source: Medicina (Kaunas). 2023 May 18;59(5):976. doi: 10.3390/medicina59050976 (PMC10221198; doi:10.3390/medicina59050976)
Supplement: Supplementary file 1 [file medicina-59-00976-s001.zip]

Archive with 1 entries (1 files):
- medicina-2315879-supplementary.pdf
